# Supplementary material for: Spirulina Peptides Suppress UVB-Induced Skin Hyperpigmentation via Integrated Modulation of Melanogenesis and Inflammatory Pathways
Source: Antioxidants (Basel). 2026 Jan 30;15(2):181. doi: 10.3390/antiox15020181 (PMC12937610; doi:10.3390/antiox15020181)
Supplement: Supplementary file 1 [file antioxidants-15-00181-s001.zip]

Archive with 1 entries (1 files):
- antioxidants-4079342-supplementary.pdf
